# Supplementary material for: Effects of repeated cigarette smoke extract exposure over one month on human bronchial epithelial organotypic culture
Source: Toxicol Rep. 2018 Aug 18;5:864–70. doi: 10.1016/j.toxrep.2018.08.015 (PMC6111042; doi:10.1016/j.toxrep.2018.08.015)
Supplement: Supplementary file 1 [file mmc1.zip]

Archive with 4 entries (3 files):
- untitled folder/
- untitled folder/coi_disclosure_Kanae Ishimori.pdf
- untitled folder/coi_disclosure_Shigeaki Ito.pdf
- untitled folder/coi_disclosure_Shinkichi Ishikawa.pdf
